# Supplementary material for: Sleep Disturbances, Metabolic Markers, and Outcomes After Stroke: A Retrospective Cohort Study in a Tertiary Hospital
Source: J Clin Med. 2026 Jul 9;15(14):5394. doi: 10.3390/jcm15145394 (PMC13410559; doi:10.3390/jcm15145394)
Supplement: Supplementary file 1 [file jcm-15-05394-s001.zip]

Archive with 1 entries (1 files):
- jcm-4404211-supplementary.pdf
